# Supplementary material for: Limits to load-lifting performance in a passerine bird: the effects of intraspecific variation in morphological and kinematic parameters
Source: PeerJ. 2019 Nov 13;7:e8048. doi: 10.7717/peerj.8048 (PMC6858814; doi:10.7717/peerj.8048)
Supplement: Supplemental Information 3 [file peerj-07-8048-s003.csv]

ID	sex	Maximum.load	Total.lifted.load	Maximum.wingloading	Body.mass	Bill.length	Tarsus.length	Flight.muscle.mass	Flight.muscle.index	Heart.mass	Heart.index	Liver.mass	Liver.index	Lung.mass	Lung.index	Stomach.mass	Stomach.index	Gut.length	Gut.index	Wing.area	Aspect.ratio	Wingbeat.frequency	Wingbeat.amplitude
		g	g	N/m2	g	mm	mm	g		g		g		g		g		mm		cm2		Hz	��(degree)
401	male	24.69	46.43	54.08205957	21.74	7.86	17.32	1.23	0.056577737	0.17	0.007819687	0.43	0.019779209	0.12	0.005519779	0.28	0.012879485	147.44	6.781968721	42.067	191.8268667	5	148.5
402	male	22.01	40.36	51.41668617	18.35	7.71	16.33	1.05	0.057220708	0.16	0.008719346	0.31	0.016893733	0.1	0.005449591	0.28	0.015258856	146.55	7.986376022	38.463	202.8573746	5.5	148.5
403	female	27.25	46.25	62.99863787	19	7.74	18.75	1.15	0.060526316	0.27	0.014210526	0.49	0.025789474	0.12	0.006315789	0.52	0.027368421	136.94	7.207368421	35.973	247.3460651	4.5	155.5
404	male	26.03	42.65	47.53980892	16.62	8.17	14.73	1.05	0.063176895	0.18	0.010830325	0.37	0.022262335	0.11	0.006618532	0.32	0.019253911	147.44	8.871239471	43.96	193.7610373	5	154
405	female	27.25	46.15	54.20172096	18.9	8.38	15.83	1.23	0.065079365	0.17	0.008994709	0.33	0.017460317	0.12	0.006349206	0.37	0.01957672	154.12	8.154497354	41.721	195.3714245	4.5	155
406	female	31.25	49.82	59.73767283	18.57	7.47	16.92	1.13	0.060850835	0.16	0.008616047	0.35	0.018847604	0.13	0.007000539	0.3	0.016155089	154.85	8.338718363	40.865	209.3312125	5.2	150
411	female	20.74	38.05	44.02895197	17.31	8.38	17.26	1.09	0.062969382	0.16	0.009243212	0.25	0.014442519	0.09	0.005199307	0.25	0.014442519	114.83	6.633737724	42.346	193.2121853	6	150
409	male	26.03	44.27	55.22901444	18.24	9.28	19.47	1.31	0.071820175	0.17	0.009320175	0.29	0.015899123	0.07	0.003837719	0.26	0.014254386	140.24	7.688596491	39.277	241.6596023	5.5	151.5
407	female	24.69	44.34	50.99901413	19.65	8.2	17.65	1.02	0.051908397	0.16	0.008142494	0.2	0.010178117	0.11	0.005597964	0.32	0.016284987	126.21	6.422900763	42.602	200.4279424	5.5	145.5
415	male	19.39	37.87	44.06730153	18.48	8.54	16.77	1.09	0.058982684	0.21	0.011363636	0.32	0.017316017	0.11	0.005952381	0.26	0.014069264	138.47	7.492965368	42.109	217.3655276	5	149.5
423	female	24.69	42.14	52.21941227	17.45	8.51	16.73	1.04	0.059598854	0.14	0.008022923	0.3	0.017191977	0.07	0.004011461	0.26	0.014899713	132.86	7.613753582	39.542	215.0798695	5	157.5
421	male	26.03	44.87	50.9437416	18.84	8.71	16.74	1.26	0.066878981	0.2	0.010615711	0.29	0.015392781	0.1	0.005307856	0.22	0.011677282	137.1	7.277070064	43.158	208.3369248	4.5	154
420	female	18.84	38.59	51.80575342	19.75	8.33	18.95	1.16	0.058734177	0.17	0.008607595	0.3	0.015189873	0.09	0.004556962	0.24	0.012151899	129.26	6.544810127	36.5	261.7091562	4.5	153
422	male	27.25	47.62	57.51916582	20.37	7.78	16	1.17	0.057437408	0.19	0.009327442	0.35	0.017182131	0.09	0.004418262	0.2	0.00981836	132.89	6.523809524	40.567	226.6963838	5	149
413	male	23.35	42.6	50.59137179	19.25	8.2	16.66	1.1	0.057142857	0.17	0.008831169	0.28	0.014545455	0.13	0.006753247	0.18	0.009350649	135.6	7.044155844	41.26	251.144954	5.2	148
410	male	32.55	54.04	57.21978521	21.49	9.3	19.23	1.44	0.067007911	0.2	0.009306654	0.39	0.018147976	0.09	0.004187994	0.23	0.010702652	143.5	6.67752443	46.277	226.7262312	6	152.5
419	female	19.39	36.13	43.91561035	16.74	8.38	15.83	0.88	0.052568698	0.16	0.009557945	0.3	0.017921147	0.08	0.004778973	0.23	0.013739546	133.89	7.998207885	40.313	202.1951033	4.5	154
417	female	12.99	30.89	40.57500536	17.9	9.36	17.55	1.05	0.058659218	0.18	0.010055866	0.32	0.017877095	0.06	0.003351955	0.22	0.012290503	123.48	6.898324022	37.304	216.728308	4.8	157
414	male	26.03	44.09	46.37665293	18.06	8.18	16.41	1.28	0.070874862	0.19	0.010520487	0.23	0.012735327	0.11	0.006090808	0.12	0.006644518	135.52	7.503875969	46.584	191.5208698	5.5	155.5
416	female	29.92	48.3	58.36786031	18.38	9.14	19.01	1.19	0.064744287	0.18	0.009793254	0.35	0.019042437	0.09	0.004896627	0.31	0.016866159	132.21	7.193144723	40.548	212.195329	5	155
426	female	23.35	41.05	49.21219387	17.7	8.2	17.55	1.21	0.068361582	0.19	0.010734463	0.35	0.019774011	0.11	0.006214689	0.29	0.016384181	146.58	8.281355932	40.873	209.2262423	4.5	150
428	male	22.01	39.96	47.8551178	17.95	8.93	16.26	1.12	0.062395543	0.17	0.009470752	0.32	0.017827298	0.06	0.003342618	0.24	0.013370474	143.85	8.013927577	40.916	235.9018917	4.5	140
432	female	20.74	40.81	50.17539017	20.07	8.88	16.94	1.15	0.057299452	0.16	0.007972098	0.34	0.016940708	0.09	0.004484305	0.3	0.014947683	134.22	6.687593423	39.854	220.5896522	5	154.5
433	female	27.25	46.75	55.55353462	19.5	8.69	17.51	1.22	0.062564103	0.18	0.009230769	0.29	0.014871795	0.08	0.004102564	0.32	0.016410256	140.25	7.192307692	41.235	195.9439117	5	150
434	male	24.69	42.88	53.52490129	18.19	8.99	19.35	1.16	0.063771303	0.19	0.0104453	0.27	0.014843321	0.08	0.004398021	0.31	0.017042331	133.18	7.321605278	39.255	214.3990269	5.1	156.5
435	male	32.5	53.29	64.39005746	20.79	9.07	18.04	1.34	0.064454064	0.2	0.00962001	0.34	0.016354016	0.11	0.005291005	0.34	0.016354016	138.65	6.669071669	40.553	245.1932089	5	151
436	male	28.58	49.41	56.25601227	20.83	8.59	17.23	1.38	0.0662506	0.21	0.010081613	0.25	0.01200192	0.1	0.004800768	0.24	0.011521843	134.97	6.479596735	43.037	238.9722378	5.2	147.5
437	female	22.01	41.87	52.02693107	19.86	8.69	16.1	1.16	0.058408862	0.17	0.008559919	0.29	0.014602216	0.08	0.004028197	0.32	0.01611279	129.12	6.501510574	39.434	221.3279708	4.2	148.5
438	female	16.72	34.82	49.11142454	18.1	8.38	16.74	1.14	0.062983425	0.16	0.008839779	0.31	0.017127072	0.09	0.004972376	0.36	0.019889503	128.04	7.074033149	34.741	247.5885208	5	140.5
439	male	20.74	39.750654	54.34508094	19.010654	8.97	16.4	1.29	0.067856687	0.2	0.010520417	0.31	0.016306646	0.1	0.005260208	0.23	0.012098479	137.32	7.223318041	35.841	268.8400491	5.5	150.5
440	female	19.39	37.373892	55.67170415	17.983892	8.33	15.61	1.04	0.057829529	0.17	0.009452904	0.25	0.013901329	0.08	0.004448425	0.27	0.015013435	137.49	7.645174915	32.895	286.0366682	5	150.5
441	female	16.72	36.881872	46.65939605	20.161872	8.27	16.75	1.21	0.060014269	0.17	0.008431757	0.33	0.016367528	0.11	0.005455843	0.26	0.012895628	138.8	6.88428138	38.732	213.0939585	5.3	151.2
443	male	20.74	40	53.22615685	19.26	9.49	16.02	1.16	0.060228453	0.21	0.010903427	0.34	0.017653167	0.1	0.005192108	0.33	0.017133956	134.44	6.98026999	36.824	252.7682164	5.5	148.7
444	male	22.01	42.68	50.47230602	20.67	8.79	16.92	1.28	0.061925496	0.2	0.009675859	0.31	0.014997581	0.08	0.003870343	0.3	0.014513788	136.55	6.60619255	41.435	234.559387	5.2	152.6
445	male	33.86	53.88	57.49640664	20.02	8.68	19.19	1.5	0.074925075	0.19	0.009490509	0.29	0.014485514	0.09	0.004495504	0.28	0.013986014	143.38	7.161838162	45.918	211.659223	4.9	160.3
446	female	29.92	50.26	72.6300578	20.34	8.66	18.12	1.37	0.067354966	0.18	0.008849558	0.33	0.016224189	0.11	0.005408063	0.33	0.016224189	135.75	6.674041298	33.908	244.0927746	6	148
448	male	24.69	43.63	51.92155434	18.94	9.73	17.68	1.26	0.066525871	0.19	0.010031679	0.32	0.016895459	0.1	0.005279831	0.37	0.019535375	132.25	6.982576558	41.175	229.1168136	6.3	152.3
449	male	35.17	54.09	65.44222222	18.92	8.07	16.88	1.24	0.065539112	0.18	0.009513742	0.35	0.018498943	0.11	0.005813953	0.3	0.015856237	139.51	7.373678647	40.5	225.4001778	5.5	154.2
451	male	24.69	43.73	52.28691345	19.04	8.08	17.12	1.22	0.06407563	0.2	0.010504202	0.39	0.020483193	0.1	0.005252101	0.43	0.022584034	136.01	7.143382353	40.981	212.3931041	5	151
452	female	28.58	49.47	64.09047644	20.89	8.29	17.27	1.17	0.056007659	0.2	0.009573959	0.31	0.014839636	0.1	0.004786979	0.44	0.021062709	145.51	6.965533748	37.822	220.8786897	5.2	152.6
453	male	32.55	52.58	60.47082571	20.03	8.82	17.57	1.36	0.067898153	0.21	0.010484274	0.39	0.019470794	0.11	0.005491762	0.44	0.021967049	144.86	7.232151772	42.606	207.4632869	4.7	149.4
454	female	28.58	47.79	53.66463471	19.21	8.7	18.11	1.18	0.06142634	0.2	0.010411244	0.35	0.018219677	0.09	0.00468506	0.38	0.019781364	139.91	7.283185841	43.636	215.8803236	5	155
455	male	27.25	48.9	51.47036711	21.65	8.68	17.38	1.4	0.064665127	0.24	0.01108545	0.47	0.021709007	0.11	0.005080831	0.38	0.017551963	125.35	5.789838337	46.553	214.0763474	5	153
457	female	24.69	43.34	44.9689783	18.65	8.94	16.11	1.19	0.063806971	0.19	0.010187668	0.41	0.021983914	0.09	0.004825737	0.37	0.019839142	127.04	6.811796247	47.225	168.8903123	4.6	156
458	male	28.58	47.92	58.64042755	19.34	8.85	16.71	1.33	0.06876939	0.22	0.011375388	0.53	0.027404343	0.1	0.005170631	0.43	0.022233713	148.68	7.687693899	40.042	234.777164	6.2	148
459	male	26.03	44.29	53.81931356	18.26	8.46	17.54	1.21	0.06626506	0.16	0.008762322	0.38	0.020810515	0.07	0.003833516	0.37	0.02026287	144.33	7.904162103	40.324	243.7263168	4.6	149
463	female	27.25	45.39	59.95390463	18.14	9.19	17.54	1.23	0.067805954	0.2	0.011025358	0.46	0.025358324	0.09	0.004961411	0.47	0.025909592	146.87	8.096471885	37.097	217.7320268	4.9	149.2
464	male	24.69	44.84	60.44456671	20.15	8.43	17.74	1.25	0.062034739	0.17	0.008436725	0.39	0.019354839	0.11	0.005459057	0.33	0.016377171	121.97	6.053101737	36.35	246.1036809	5.6	153
465	female	24.69	42.54	50.42479075	17.85	9.08	16.67	1.21	0.067787115	0.18	0.010084034	0.36	0.020168067	0.08	0.004481793	0.46	0.025770308	132.56	7.426330532	41.338	214.4707727	5.7	156
467	male	35.17	55.44	56.73565715	20.27	8.79	17.08	1.44	0.071040947	0.2	0.009866798	0.33	0.016280217	0.11	0.005426739	0.34	0.016773557	139.35	6.874691663	47.881	208.1388484	5.5	148
468	male	24.69	43.97	61.26393312	19.28	8.31	17.28	1.23	0.06379668	0.17	0.008817427	0.33	0.017116183	0.11	0.005705394	0.26	0.013485477	134.27	6.964211618	35.168	249.1535544	5	147.5
469	female	29.92	47.93	56.08659311	18.01	8	17.17	1.17	0.064963909	0.2	0.011104942	0.4	0.022209883	0.11	0.006107718	0.34	0.018878401	133.5	7.412548584	41.874	213.5100349	5	145.5
470	female	27.25	45.99	56.05049123	18.74	8.34	17.16	1.29	0.068836713	0.17	0.009071505	0.4	0.021344717	0.08	0.004268943	0.3	0.016008538	136.66	7.292422625	40.205	211.0143962	5.7	160.5
471	female	24.69	42.84	52.73078952	18.15	8.75	16.83	1.15	0.063360882	0.17	0.009366391	0.32	0.017630854	0.1	0.005509642	0.29	0.015977961	135.22	7.450137741	39.809	213.5718054	6	154.5
472	male	35.17	54.54	66.29933762	19.37	7.91	17.2	1.33	0.068662881	0.21	0.010841507	0.34	0.017552917	0.11	0.005678885	0.27	0.013939081	131.82	6.805369128	40.309	229.6301521	6	150
473	female	28.58	47.82	72.18224385	19.24	8.14	16.89	1.19	0.061850312	0.18	0.009355509	0.36	0.018711019	0.07	0.003638254	0.36	0.018711019	132.5	6.886694387	32.462	241.4367568	5.2	150.5
474	female	26.03	43.46	55.9580618	17.43	8.51	16.76	1.1	0.063109581	0.17	0.009753299	0.42	0.024096386	0.08	0.004589788	0.3	0.017211704	140.9	8.083763626	38.056	232.4075047	5.3	152.3
475	female	22.01	40.59	55.31818435	18.58	8.23	16.94	1.23	0.066200215	0.19	0.01022605	0.31	0.016684607	0.08	0.004305705	0.32	0.01722282	133.72	7.196986006	35.954	248.4423931	5.2	149.5
476	female	26.03	42.62	54.64102564	16.59	8.23	16.95	0.97	0.058468957	0.13	0.007836046	0.37	0.022302592	0.08	0.004822182	0.32	0.019288728	129.62	7.813140446	38.22	225.3262376	5.1	151.5
477	female	23.35	42.44	50.16064451	19.09	9.2	17.61	1.22	0.063907805	0.19	0.009952855	0.39	0.020429544	0.09	0.00471451	0.32	0.016762703	131.91	6.909900471	41.458	212.8874958	4.7	152
479	female	35.17	54.94	70.95758982	19.77	8.63	16.79	1.29	0.065250379	0.16	0.00809307	0.39	0.019726859	0.07	0.003540718	0.35	0.017703591	138.81	7.02124431	37.939	251.6370015	4.6	153.2
480	male	29.92	50.76	57.20949489	20.84	8.3	17.99	1.5	0.071976967	0.23	0.011036468	0.38	0.018234165	0.08	0.003838772	0.32	0.015355086	131.65	6.317178503	43.476	218.2562517	5	151.5
481	female	26.03	45.77	54.88009592	19.74	8.52	16.95	1.15	0.058257345	0.19	0.009625127	0.43	0.021783181	0.1	0.005065856	0.42	0.021276596	139.93	7.088652482	40.866	232.128268	4.6	150
482	female	27.25	47.67	67.98503987	20.42	8.69	17.33	1.27	0.062193928	0.17	0.008325171	0.43	0.021057786	0.08	0.003917728	0.33	0.016160627	135.26	6.623898139	34.358	261.775633	4.8	149
485	male	26.03	45.95	52.53879361	19.92	10.1	17.53	1.42	0.071285141	0.19	0.009538153	0.42	0.021084337	0.12	0.006024096	0.35	0.017570281	138.51	6.953313253	42.855	207.687509	5	149.5
486	male	27.25	48.01	56.65237809	20.76	9.13	16.44	1.41	0.067919075	0.22	0.010597303	0.44	0.021194605	0.11	0.005298651	0.41	0.019749518	145.67	7.016859345	41.525	217.8236002	5.5	150
487	male	28.58	48.75	55.27722497	20.17	8.13	17.32	1.41	0.069905801	0.21	0.010411502	0.3	0.014873575	0.11	0.005453644	0.36	0.01784829	128.44	6.367873079	43.214	214.5715787	5	151.5
490	female	27.25	47.41	56.06182731	20.16	8.1	16.67	1.34	0.066468254	0.18	0.008928571	0.31	0.015376984	0.13	0.006448413	0.4	0.01984127	129.01	6.399305556	41.438	219.385897	5.5	147.5
491	female	32.55	52.45	60.28452805	19.9	8.96	17.42	1.39	0.069849246	0.28	0.014070352	0.33	0.016582915	0.08	0.004020101	0.45	0.022613065	138.33	6.951256281	42.632	206.77576	4.5	155.5
492	female	24.69	45.6	58.46459783	20.91	7.61	17.02	1.34	0.06408417	0.23	0.010999522	0.32	0.015303682	0.13	0.006217121	0.36	0.017216643	136.99	6.551410808	38.218	236.8830603	5.5	155
493	female	26.03	45.9	54.54214764	19.87	8.63	17.11	1.25	0.062908908	0.17	0.008555611	0.35	0.017614494	0.1	0.005032713	0.39	0.019627579	131.73	6.62959235	41.236	202.0279174	5	154
494	female	31.25	50.98	58.44278595	19.73	8.44	16.46	1.19	0.060314242	0.19	0.009630005	0.3	0.015205271	0.1	0.005068424	0.45	0.022807907	125.78	6.375063355	42.743	196.8425052	6.5	149
